# Supplementary material for: Chronic Heat Stress Affects Bile Acid Profile and Gut Microbiota in Broilers
Source: Int J Mol Sci. 2023 Jun 16;24(12):10238. doi: 10.3390/ijms241210238 (PMC10299590; doi:10.3390/ijms241210238)
Supplement: Supplementary file 1 [file ijms-24-10238-s001.zip]

Archive with 1 entries (1 files):
- ijms-2433637-supplementary.pdf
